# Supplementary material for: Lemongrass Alleviates Primary Dysmenorrhea Symptoms by Reducing Oxidative Stress and Inflammation and Relaxing the Uterine Muscles
Source: Antioxidants (Basel). 2025 Jul 8;14(7):838. doi: 10.3390/antiox14070838 (PMC12291959; doi:10.3390/antiox14070838)
Supplement: Supplementary file 1 [file antioxidants-14-00838-s001.zip]

Archive with 1 entries (1 files):
- antioxidants-3637314-supplementary.pdf
